# Supplementary material for: Disentangling Unusual Catalytic Properties and the Role of the [4Fe-4S] Cluster of Three Endonuclease III from the Extremophile D. radiodurans
Source: Molecules. 2022 Jul 2;27(13):4270. doi: 10.3390/molecules27134270 (PMC9268735; doi:10.3390/molecules27134270)
Supplement: Supplementary file 1 [file molecules-27-04270-s001.zip]

Archive with 1 entries (1 files):
- molecules-1796566-supplementary.pdf
